# Supplementary material for: iCAGES: integrated CAncer GEnome Score for comprehensively prioritizing driver genes in personal cancer genomes
Source: Genome Med. 2016 Dec 22;8:135. doi: 10.1186/s13073-016-0390-0 (PMC5180414; doi:10.1186/s13073-016-0390-0)
Supplement: Additional file 2: — Table of targeted therapy TCGA samples with complete or partial response. (XLSX 23 kb) [file 13073_2016_390_MOESM2_ESM.xlsx]

## Sheet: Sheet1
Table of targeted therapy TCGA samples with complete or partial response
N		20
survival
	mean	1105
	sd	1197.8
gender
	male	8
	female	12
race
	white	6
	other	14
age
	mean	58.66
	sd	10.15
vital status
	alive	16
	dead	4
subtype
	breast invasive carcinoma	9
	colon adenocarcinoma	3
	mesothelioma	3
	brain lower grade glioma	1
	head neck squamous cell carcinoma	1
	kidney renal papillary cell carcinoma	1
	other	2
patients whose treatment is the same as presribed as FDA guidelines
	count	0
patients whose treatment is the same as presribed by iCAGES
	count	17
patients whose treatment is the same as presribed by DGIdb
	count	1
