# Supplementary material for: iCAGES: integrated CAncer GEnome Score for comprehensively prioritizing driver genes in personal cancer genomes
Source: Genome Med. 2016 Dec 22;8:135. doi: 10.1186/s13073-016-0390-0 (PMC5180414; doi:10.1186/s13073-016-0390-0)
Supplement: Additional file 3: — Table of targeted therapy TCGA samples with progressive disease. (XLSX 9 kb) [file 13073_2016_390_MOESM3_ESM.xlsx]

## Sheet: Sheet1
Table of targeted therapy TCGA samples with progressive disease
N		46
survival
	mean	1055.4
	sd	1155.6
gender
	male	28
	female	18
race
	white	32
	other	14
age
	mean	53.01
	sd	15.9
vital status
	alive	26
	dead	20
subtype
	brain lower grade glioma	10
	colon adenocarcinoma	7
	mesothelioma	6
	skin cutaneous melanoma	5
	head neck squamous cell carcinoma	3
	liver hepatocellular carcinoma	3
	other	12
patients whose treatment is the same as presribed as FDA guidelines
	count	2
patients whose treatment is the same as presribed by iCAGES
	count	20
patients whose treatment is the same as presribed by DGIdb
	count	32
