# Supplementary material for: iCAGES: integrated CAncer GEnome Score for comprehensively prioritizing driver genes in personal cancer genomes
Source: Genome Med. 2016 Dec 22;8:135. doi: 10.1186/s13073-016-0390-0 (PMC5180414; doi:10.1186/s13073-016-0390-0)
Supplement: Additional file 4: — Table of TCGA samples with unknown response. (XLSX 27 kb) [file 13073_2016_390_MOESM4_ESM.xlsx]

## Sheet: Sheet1
Table of TCGA samples with unknown response
		treatment is the same as iCAGES prediction	treatment is different from iCAGES prediction
N		103	166
survival
	mean	1151.4	841.7
	sd	1217.56	790.31
gender
	male	53	101
	female	50	65
race
	white	90	135
	other	13	31
age
	mean	55.69	56.55
	sd	12.93	12.75
vital status
	alive	55	79
	dead	48	87
subtype
	kidney renal clear cell carcinoma	30	10
	glioblastoma multiforme	25	81
	breast invasive carcinoma	16	2
	lung adenocarcinoma	6	2
	kidney chromophobe	5	1
	ovarian serous cystadenocarcinoma	5	42
	brain lower grade glioma	1	13
	other	16	15
patients whose treatment is the same as presribed as FDA guidelines
	count	0	0
patients whose treatment is the same as presribed by DGIdb
	count	1	7
