# Supplementary material for: iCAGES: integrated CAncer GEnome Score for comprehensively prioritizing driver genes in personal cancer genomes
Source: Genome Med. 2016 Dec 22;8:135. doi: 10.1186/s13073-016-0390-0 (PMC5180414; doi:10.1186/s13073-016-0390-0)
Supplement: Additional file 5: — Summary of 11 point-coding variant deleteriousness prediction component scores used in the first layer of iCAGES. (XLSX 35 kb) [file 13073_2016_390_MOESM5_ESM.xlsx]

## Sheet: Sheet1
	SIFT, PolyPhen-2, LRT, MutationTaster, Mutation Assessor, FATHMM, GERP++, PhyloP, VEST, CADD and SiPhy
Summary of eleven point-coding variant deleteriousness prediction component scores used in the first layer of iCAGES
Name	Category	Information
SIFT	Function prediction	Protein sequence conservation among homologs
PolyPhen-2	Function prediction	Eigth protein sequence features and three protein structure features
LRT	Function prediction	DNA sequence evoluationary model
MutationTaster	Function prediction	DNA sequence conservation, splice site prediction, mRNA stability prediction, protein feature annotations
Mutation Assessor	Function prediction	Sequence homology of protein families and sub‐families within and between species
FATHMM cancer	Function prediction	Cancer-specific sequence homology and conserved protein domains information
GERP++	Conservation Score	Sequence conservation quantified by substitution deficits
PhyloP	Conservation Score	Sequence conseration based on phylogenetic model
SiPhy	Conservation Score	Sequence conservation based on selection from a multiple alignment data
VEST	Ensemble Score	Rare missense variants with likely involvement in human disease
CADD	Ensemble Score	63 distinct variant annotation retrieved from Ensembl Variant Effect Predictor (VEP), data from the ENCODE project and information from UCSC genome browser tracks
