# Supplementary material for: iCAGES: integrated CAncer GEnome Score for comprehensively prioritizing driver genes in personal cancer genomes
Source: Genome Med. 2016 Dec 22;8:135. doi: 10.1186/s13073-016-0390-0 (PMC5180414; doi:10.1186/s13073-016-0390-0)
Supplement: Additional file 6: — Pair-wise Pearson correlation between all predictors and outcome variables in the training dataset. (XLSX 49 kb) [file 13073_2016_390_MOESM6_ESM.xlsx]

## Sheet: Sheet1
Pair-wise Pearson Correlation between all predictors and outcome variable in training dataset.
	SIFT	Polyphen2_HDIV	Polyphen2_HVAR	LRT	MutationTaster	MutationAssessor	FATHMM	VEST	CADD	GERP..RS	PhyloP	SiPhy	Outcome
SIFT	1	0	0	0	0	0	0	0	0	0	0	0	0
Polyphen2_HDIV	-0.602592	1	0	0	0	0	0	0	0	0	0	0	0
Polyphen2_HVAR	-0.603412	0.930381	1	0	0	0	0	0	0	0	0	0	0
LRT	0.262552	-0.421256	-0.491024	1	0	0	0	0	0	0	0	0	0
MutationTaster	-0.378803	0.531533	0.619821	-0.587198	1	0	0	0	0	0	0	0	0
MutationAssessor	-0.611447	0.5988	0.645836	-0.330298	0.47051	1	0	0	0	0	0	0	0
FATHMM	0.294374	-0.335628	-0.429792	0.32072	-0.414607	-0.348883	1	0	0.0003	0.0087	0.0587	0	0
VEST	-0.419266	0.484406	0.499658	-0.301095	0.469802	0.497387	-0.209826	1	0	0	0	0	0
CADD	-0.503078	0.566701	0.602231	-0.407476	0.58	0.524479	-0.22582	0.439237	1	0	0	0	0
GERP..RS	-0.437704	0.524056	0.516078	-0.433754	0.60055	0.413841	-0.118309	0.40851	0.586072	1	0	0	0
PhyloP	-0.361729	0.461076	0.462831	-0.387842	0.567184	0.376778	-0.0856066	0.417964	0.654857	0.888061	1	0	0
SiPhy	-0.289916	0.418672	0.436989	-0.406645	0.569463	0.333894	-0.0617192	0.449849	0.667663	0.654652	0.782606	1	0
Outcome	-0.281803	0.37958	0.449222	-0.401062	0.584007	0.358266	-0.489667	0.221008	0.446617	0.335827	0.305462	0.359233	1
The lower left triangular part of the table, highlighted in grey, summarizes pair-wise Pearson correlation coefficient between every pair of variables. The upper right triangular part of the table summarizes the corresponding P value for each Pearson correlation coefficient.
