# Supplementary material for: iCAGES: integrated CAncer GEnome Score for comprehensively prioritizing driver genes in personal cancer genomes
Source: Genome Med. 2016 Dec 22;8:135. doi: 10.1186/s13073-016-0390-0 (PMC5180414; doi:10.1186/s13073-016-0390-0)
Supplement: Additional file 7: — Summary of backward feature selection for selecting the best set of predictors for the radial SVM model. (XLSX 54 kb) [file 13073_2016_390_MOESM7_ESM.xlsx]

## Sheet: Sheet1
Summary of backward feature selection for selecting best set of predictors for radial SVM model.
	step 1	step 2	step 3	step 4	step 5	step 6	step 7	step 8	step 9
SIFT	0.87(0.84-0.91):
MutationAssessor	0.87(0.84-0.91):	0.87(0.84-0.91):
Polyphen2	0.87(0.84-0.91):	0.87(0.84-0.91):	0.87(0.84-0.91):
LRT	0.87(0.84-0.91):	0.88(0.84-0.91):	0.88(0.84-0.91):	0.88(0.84-0.91):
MutationTaster	0.87(0.84-0.91):	0.87(0.84-0.91):	0.88(0.84-0.91):	0.88(0.84-0.91):	0.89(0.85-0.92):
VEST	0.88(0.84-0.91):	0.88(0.84-0.91):	0.88(0.84-0.91):	0.88(0.84-0.91):	0.88(0.85-0.92):	0.89(0.85-0.92):
GERP++RS	0.87(0.83-0.91):	0.87(0.84-0.91):	0.87(0.84-0.91):	0.87(0.84-0.91):	0.87(0.84-0.91):	0.89(0.85-0.92):	0.89(0.85-0.92):
PhyloP	0.87(0.83-0.91):	0.87(0.83-0.91):	0.87(0.83-0.91):	0.87(0.83-0.91):	0.87(0.83-0.91):	0.88(0.84-0.92):	0.88(0.84-0.92):	0.89(0.85-0.92):
SiPhy	0.87(0.83-0.91):	0.87(0.84-0.91):	0.87(0.84-0.91):	0.87(0.84-0.91):	0.88(0.84-0.91):	0.88(0.85-0.92):	0.88(0.85-0.92):	0.88(0.84-0.92):	0.89(0.85-0.92):
CADD	0.87(0.83-0.9):	0.87(0.83-0.91):	0.87(0.83-0.91):	0.87(0.83-0.91):	0.87(0.83-0.91):	0.87(0.83-0.91):	0.87(0.84-0.91):	0.87(0.83-0.91):	0.87(0.83-0.91):
FATHMM	0.86(0.82-0.89):	0.86(0.82-0.89):	0.86(0.82-0.89):	0.86(0.82-0.89):	0.86(0.83-0.9):	0.84(0.8-0.88):	0.84(0.8-0.88):	0.84(0.79-0.88):	0.82(0.78-0.86):
Each cell reports AUC value of the ROC curve with 95% CI calculated using bootstrap algorithm with 2,000 bootstraps. Each column indicates the performance of deleting one predictor from the model. Each row indicates number of remaining predictors in the model after deleting each predictor. Highlighted cell indicates the predictor deleted at each step.
