# Supplementary material for: iCAGES: integrated CAncer GEnome Score for comprehensively prioritizing driver genes in personal cancer genomes
Source: Genome Med. 2016 Dec 22;8:135. doi: 10.1186/s13073-016-0390-0 (PMC5180414; doi:10.1186/s13073-016-0390-0)
Supplement: Additional file 8: — Parameter tuning for radial SVM with fivefold cross-validation on the training dataset. (XLSX 64 kb) [file 13073_2016_390_MOESM8_ESM.xlsx]

## Sheet: Sheet1
Parameter tuning for radial SVM with five-fold cross validation on training dataset
	cost=0.0001	cost=0.0003	cost=0.0006	cost=0.001	cost=0.003	cost=0.006	cost=0.01	cost=0.03	cost=0.06	cost=0.1	cost=0.3	cost=0.6	cost=1	cost=3	cost=6	cost=10	cost=30	cost=60	cost=100
gamma=0.00001	0.88 (0.84 - 0.92)	0.88 (0.84 - 0.92)	0.88 (0.84 - 0.92)	0.88 (0.84 - 0.92)	0.88 (0.84 - 0.92)	0.88 (0.84 - 0.92)	0.88 (0.84 - 0.92)	0.88 (0.84 - 0.92)	0.88 (0.84 - 0.92)	0.88 (0.84 - 0.92)	0.88 (0.84 - 0.92)	0.89 (0.85 - 0.93)	0.89 (0.85 - 0.93)	0.89 (0.85 - 0.93)	0.89 (0.85 - 0.93)	0.89 (0.85 - 0.93)	0.89 (0.85 - 0.93)	0.88 (0.84 - 0.92)	0.88 (0.84 - 0.92)
gamma=0.00003	0.88 (0.84 - 0.92)	0.88 (0.84 - 0.92)	0.88 (0.84 - 0.92)	0.88 (0.84 - 0.92)	0.88 (0.84 - 0.92)	0.88 (0.84 - 0.92)	0.88 (0.84 - 0.92)	0.88 (0.84 - 0.92)	0.88 (0.84 - 0.92)	0.88 (0.84 - 0.92)	0.89 (0.85 - 0.93)	0.89 (0.85 - 0.93)	0.89 (0.85 - 0.93)	0.89 (0.85 - 0.93)	0.89 (0.85 - 0.93)	0.89 (0.85 - 0.93)	0.88 (0.84 - 0.92)	0.88 (0.84 - 0.92)	0.88 (0.84 - 0.91)
gamma=0.00006	0.88 (0.84 - 0.92)	0.88 (0.84 - 0.92)	0.88 (0.84 - 0.92)	0.88 (0.84 - 0.92)	0.88 (0.84 - 0.92)	0.88 (0.84 - 0.92)	0.88 (0.84 - 0.92)	0.88 (0.84 - 0.92)	0.88 (0.84 - 0.92)	0.89 (0.85 - 0.93)	0.89 (0.85 - 0.93)	0.89 (0.85 - 0.93)	0.89 (0.85 - 0.93)	0.89 (0.85 - 0.93)	0.89 (0.85 - 0.93)	0.88 (0.84 - 0.92)	0.88 (0.84 - 0.92)	0.87 (0.84 - 0.91)	0.88 (0.84 - 0.92)
gamma=0.0001	0.88 (0.84 - 0.92)	0.88 (0.84 - 0.92)	0.88 (0.84 - 0.92)	0.88 (0.84 - 0.92)	0.88 (0.84 - 0.92)	0.88 (0.84 - 0.92)	0.88 (0.84 - 0.92)	0.88 (0.84 - 0.92)	0.89 (0.85 - 0.93)	0.89 (0.85 - 0.93)	0.89 (0.85 - 0.93)	0.89 (0.85 - 0.93)	0.89 (0.85 - 0.93)	0.89 (0.85 - 0.93)	0.88 (0.84 - 0.92)	0.88 (0.84 - 0.92)	0.88 (0.84 - 0.91)	0.88 (0.84 - 0.92)	0.88 (0.85 - 0.92)
gamma=0.0003	0.88 (0.84 - 0.92)	0.88 (0.84 - 0.92)	0.88 (0.84 - 0.92)	0.88 (0.84 - 0.92)	0.88 (0.84 - 0.92)	0.88 (0.84 - 0.92)	0.88 (0.84 - 0.92)	0.89 (0.85 - 0.92)	0.89 (0.85 - 0.93)	0.89 (0.85 - 0.92)	0.89 (0.85 - 0.93)	0.89 (0.85 - 0.93)	0.89 (0.85 - 0.93)	0.88 (0.84 - 0.92)	0.88 (0.84 - 0.92)	0.88 (0.84 - 0.91)	0.88 (0.84 - 0.92)	0.89 (0.85 - 0.93)	0.89 (0.85 - 0.93)
gamma=0.0006	0.88 (0.84 - 0.92)	0.88 (0.84 - 0.92)	0.88 (0.84 - 0.92)	0.88 (0.84 - 0.92)	0.88 (0.84 - 0.92)	0.89 (0.85 - 0.92)	0.89 (0.85 - 0.93)	0.89 (0.85 - 0.92)	0.89 (0.85 - 0.92)	0.89 (0.85 - 0.93)	0.89 (0.85 - 0.93)	0.89 (0.85 - 0.93)	0.88 (0.84 - 0.92)	0.88 (0.84 - 0.92)	0.88 (0.84 - 0.92)	0.88 (0.84 - 0.92)	0.89 (0.85 - 0.93)	0.89 (0.86 - 0.93)	0.9 (0.86 - 0.94)
gamma=0.001	0.88 (0.84 - 0.92)	0.88 (0.84 - 0.92)	0.88 (0.84 - 0.92)	0.88 (0.84 - 0.92)	0.89 (0.85 - 0.92)	0.89 (0.85 - 0.93)	0.89 (0.85 - 0.93)	0.89 (0.85 - 0.93)	0.89 (0.85 - 0.93)	0.89 (0.85 - 0.93)	0.89 (0.85 - 0.93)	0.88 (0.84 - 0.92)	0.88 (0.84 - 0.92)	0.88 (0.84 - 0.92)	0.88 (0.84 - 0.92)	0.89 (0.85 - 0.93)	0.9 (0.86 - 0.93)	0.9 (0.87 - 0.94)	0.91 (0.88 - 0.95)
gamma=0.003	0.88 (0.84 - 0.92)	0.88 (0.84 - 0.92)	0.88 (0.84 - 0.92)	0.88 (0.84 - 0.92)	0.89 (0.85 - 0.93)	0.88 (0.85 - 0.92)	0.89 (0.85 - 0.93)	0.89 (0.85 - 0.92)	0.89 (0.85 - 0.93)	0.89 (0.85 - 0.93)	0.88 (0.84 - 0.92)	0.88 (0.84 - 0.92)	0.88 (0.84 - 0.92)	0.89 (0.85 - 0.93)	0.9 (0.86 - 0.94)	0.91 (0.87 - 0.94)	0.92 (0.89 - 0.95)	0.92 (0.88 - 0.95)	0.91 (0.88 - 0.95)
gamma=0.006	0.89 (0.85 - 0.93)	0.89 (0.85 - 0.93)	0.88 (0.84 - 0.92)	0.89 (0.85 - 0.93)	0.89 (0.85 - 0.93)	0.89 (0.85 - 0.93)	0.89 (0.85 - 0.93)	0.89 (0.85 - 0.93)	0.89 (0.85 - 0.93)	0.88 (0.84 - 0.92)	0.88 (0.84 - 0.92)	0.88 (0.84 - 0.92)	0.89 (0.85 - 0.93)	0.91 (0.88 - 0.94)	0.92 (0.89 - 0.95)	0.92 (0.89 - 0.95)	0.92 (0.88 - 0.95)	0.92 (0.88 - 0.95)	0.92 (0.88 - 0.96)
gamma=0.01	0.88 (0.84 - 0.92)	0.88 (0.84 - 0.92)	0.88 (0.84 - 0.92)	0.89 (0.85 - 0.93)	0.89 (0.84 - 0.93)	0.89 (0.85 - 0.93)	0.89 (0.85 - 0.93)	0.89 (0.85 - 0.93)	0.89 (0.85 - 0.93)	0.88 (0.84 - 0.92)	0.88 (0.84 - 0.92)	0.89 (0.86 - 0.93)	0.91 (0.87 - 0.94)	0.92 (0.89 - 0.95)	0.92 (0.89 - 0.95)	0.92 (0.89 - 0.95)	0.92 (0.89 - 0.96)	0.93 (0.89 - 0.96)	0.93 (0.9 - 0.96)
gamma=0.03	0.89 (0.85 - 0.93)	0.88 (0.84 - 0.93)	0.89 (0.85 - 0.93)	0.89 (0.85 - 0.93)	0.89 (0.85 - 0.93)	0.89 (0.85 - 0.93)	0.89 (0.85 - 0.93)	0.89 (0.85 - 0.93)	0.89 (0.85 - 0.93)	0.89 (0.85 - 0.93)	0.9 (0.87 - 0.94)	0.92 (0.88 - 0.95)	0.93 (0.89 - 0.96)	0.93 (0.9 - 0.96)	0.94 (0.92 - 0.97)	0.95 (0.93 - 0.97)	0.96 (0.94 - 0.98)	0.97 (0.95 - 0.99)	0.97 (0.95 - 0.99)
gamma=0.06	0.89 (0.85 - 0.93)	0.89 (0.85 - 0.93)	0.89 (0.85 - 0.93)	0.9 (0.87 - 0.94)	0.91 (0.87 - 0.94)	0.91 (0.87 - 0.94)	0.91 (0.87 - 0.94)	0.91 (0.87 - 0.94)	0.91 (0.87 - 0.94)	0.91 (0.87 - 0.94)	0.91 (0.88 - 0.95)	0.93 (0.9 - 0.96)	0.94 (0.91 - 0.97)	0.95 (0.93 - 0.98)	0.96 (0.94 - 0.98)	0.97 (0.95 - 0.99)	0.97 (0.96 - 0.99)	0.97 (0.96 - 0.99)	0.97 (0.96 - 0.99)
gamma=0.1	0.9 (0.86 - 0.94)	0.9 (0.86 - 0.94)	0.9 (0.87 - 0.94)	0.92 (0.89 - 0.95)	0.92 (0.89 - 0.95)	0.92 (0.89 - 0.95)	0.92 (0.89 - 0.95)	0.92 (0.89 - 0.95)	0.92 (0.89 - 0.95)	0.92 (0.89 - 0.95)	0.93 (0.9 - 0.96)	0.94 (0.91 - 0.97)	0.95 (0.92 - 0.97)	0.97 (0.95 - 0.98)	0.97 (0.96 - 0.99)	0.98 (0.96 - 0.99)	0.98 (0.97 - 0.99)	0.98 (0.97 - 1)	0.99 (0.98 - 1)
gamma=0.3	0.93 (0.9 - 0.96)	0.93 (0.9 - 0.96)	0.93 (0.9 - 0.96)	0.95 (0.92 - 0.97)	0.97 (0.95 - 0.98)	0.96 (0.94 - 0.98)	0.97 (0.95 - 0.98)	0.97 (0.95 - 0.99)	0.97 (0.95 - 0.99)	0.97 (0.95 - 0.99)	0.97 (0.95 - 0.99)	0.97 (0.95 - 0.99)	0.98 (0.96 - 0.99)	0.99 (0.98 - 1)	1 (1 - 1)	1 (1 - 1)	1 (0.99 - 1)	1 (1 - 1)	1 (1 - 1)
gamma=0.6	0.95 (0.93 - 0.98)	0.95 (0.93 - 0.98)	0.95 (0.93 - 0.98)	0.95 (0.93 - 0.98)	0.98 (0.97 - 1)	0.99 (0.98 - 1)	0.99 (0.99 - 1)	0.99 (0.98 - 1)	1 (0.99 - 1)	1 (0.99 - 1)	1 (0.99 - 1)	1 (0.99 - 1)	1 (0.99 - 1)	1 (0.99 - 1)	1 (0.99 - 1)	1 (1 - 1)	1 (1 - 1)	1 (1 - 1)	1 (1 - 1)
gamma=1	0.95 (0.93 - 0.98)	0.95 (0.93 - 0.98)	0.95 (0.93 - 0.98)	0.96 (0.93 - 0.98)	0.98 (0.97 - 1)	0.99 (0.99 - 1)	1 (0.99 - 1)	1 (1 - 1)	1 (1 - 1)	1 (1 - 1)	1 (1 - 1)	1 (1 - 1)	1 (1 - 1)	1 (1 - 1)	1 (1 - 1)	1 (1 - 1)	1 (1 - 1)	1 (1 - 1)	1 (1 - 1)
gamma=3	0.96 (0.93 - 0.99)	0.96 (0.93 - 0.99)	0.96 (0.93 - 0.99)	0.96 (0.93 - 0.99)	1 (1 - 1)	1 (1 - 1)	1 (1 - 1)	1 (1 - 1)	1 (1 - 1)	1 (1 - 1)	1 (1 - 1)	1 (1 - 1)	1 (1 - 1)	1 (1 - 1)	1 (1 - 1)	1 (1 - 1)	1 (1 - 1)	1 (1 - 1)	1 (1 - 1)
gamma=6	0.99 (0.97 - 1)	0.99 (0.97 - 1)	0.99 (0.97 - 1)	0.99 (0.97 - 1)	1 (1 - 1)	1 (1 - 1)	1 (1 - 1)	1 (1 - 1)	1 (1 - 1)	1 (1 - 1)	1 (1 - 1)	1 (1 - 1)	1 (1 - 1)	1 (1 - 1)	1 (1 - 1)	1 (1 - 1)	1 (1 - 1)	1 (1 - 1)	1 (1 - 1)
gamma=10	0.99 (0.98 - 1)	0.99 (0.98 - 1)	0.99 (0.98 - 1)	0.99 (0.98 - 1)	1 (1 - 1)	1 (1 - 1)	1 (1 - 1)	1 (1 - 1)	1 (1 - 1)	1 (1 - 1)	1 (1 - 1)	1 (1 - 1)	1 (1 - 1)	1 (1 - 1)	1 (1 - 1)	1 (1 - 1)	1 (1 - 1)	1 (1 - 1)	1 (1 - 1)
