# Supplementary material for: iCAGES: integrated CAncer GEnome Score for comprehensively prioritizing driver genes in personal cancer genomes
Source: Genome Med. 2016 Dec 22;8:135. doi: 10.1186/s13073-016-0390-0 (PMC5180414; doi:10.1186/s13073-016-0390-0)
Supplement: Additional file 9: — Summary of LR model for iCAGES gene score. (XLSX 38 kb) [file 13073_2016_390_MOESM9_ESM.xlsx]

## Sheet: FDA_variant
Summary of LR model for iCAGES gene score
Feature score	Parameter Estimate	Standard Error	Wald Statistic	P-value
(Intercept)	-8.0124	0.3893	-20.582	<10-15
Radial SVM	5.5577	0.4525	12.281	<10-15
CNV signal	267.337	6587.48	0.041	0.967629
FunSeq2	0.3741	0.1041	3.595	0.000325
Phenolyzer	10.0949	0.5451	18.521	<10-15
