# Supplementary material for: iCAGES: integrated CAncer GEnome Score for comprehensively prioritizing driver genes in personal cancer genomes
Source: Genome Med. 2016 Dec 22;8:135. doi: 10.1186/s13073-016-0390-0 (PMC5180414; doi:10.1186/s13073-016-0390-0)
Supplement: Additional file 12: — Output of iCAGES drug score on the case study from Imielinski et al. (XLSX 60 kb) [file 13073_2016_390_MOESM12_ESM.xlsx]

## Sheet: somatic_case.ann.hg19_funseq2_d
Output of iCAGES drug score on the case study from Imielinski et.
drugName	icagesGeneScore	biosystemScore	pubchemScore	icagesDrugScore	directTarget	finalTarget
SORAFENIB	0.619617	1	0.999991	0.619612	ARAF	ARAF
REGORAFENIB	0.619617	1	0.987808	0.612063	ARAF	ARAF
1096708-71-2	0.619617	1	0.5	0.309809	ARAF	ARAF
TIAGABINE	0.0624095	1	0.635424	0.0396564	SLC6A1	SLC6A1
COCAINE	0.0624095	1	0.5	0.0312047	SLC6A1	SLC6A1
DASATINIB	0.619617	0.0245273	0.846425	0.0128636	ABL1	ARAF
SARACATINIB	0.619617	0.0245273	0.661417	0.0100519	ABL1	ARAF
PONATINIB	0.619617	0.0245273	0.651574	0.0099023	ABL1	ARAF
BOSUTINIB	0.619617	0.0245273	0.591654	0.00899167	ABL1	ARAF
IMATINIB	0.619617	0.0245273	0.581921	0.00884376	ABL1	ARAF
NILOTINIB	0.619617	0.0245273	0.562844	0.00855382	ABL1	ARAF
L-ALANINE	0.0624095	0.0156207	1	0.000974881	ABAT	SLC6A1
PHENELZINE	0.0624095	0.0156207	0.884278	0.000862066	ABAT	SLC6A1
VIGABATRIN	0.0624095	0.0156207	0.840616	0.0008195	ABAT	SLC6A1
PERIFOSINE	0.169433	0.00328857	1	0.000557193	AKT1	RALGAPA1
EVEROLIMUS	0.169433	0.00328857	1	0.000557193	AKT1	RALGAPA1
LEFLUNOMIDE	0.169433	0.00328857	0.999851	0.00055711	AHR	RALGAPA1
GSK2126458	0.169433	0.00328857	0.999739	0.000557048	AKT1	RALGAPA1
NELFINAVIR	0.169433	0.00328857	0.973866	0.000542632	AKT1	RALGAPA1
MK-2206	0.169433	0.00328857	0.959349	0.000534543	AKT1	RALGAPA1
NIMODIPINE	0.169433	0.00328857	0.953182	0.000531107	AHR	RALGAPA1
OMEPRAZOLE	0.169433	0.00328857	0.885288	0.000493277	AHR	RALGAPA1
ATORVASTATIN	0.169433	0.00328857	0.741703	0.000413272	AHR	RALGAPA1
MERCAPTOPURINE	0.158147	0.00191833	1	0.000303379	ABCC4	IFNA7
METHOTREXATE	0.158147	0.00191833	1	0.000303379	ABCC4	IFNA7
MEXILETINE	0.169433	0.00328857	0.501629	0.000279504	AHR	RALGAPA1
AZD4547	0.169433	0.00328857	0.5	0.000278597	AKT1	RALGAPA1
GDC-0068	0.169433	0.00328857	0.5	0.000278597	AKT1	RALGAPA1
AZD5363	0.169433	0.00328857	0.5	0.000278597	AKT1	RALGAPA1
DOXORUBICIN	0.158147	0.00191833	0.519849	0.000157711	ABCC4	IFNA7
QUINAPRIL	0.0904788	0.000822143	1	7.43865e-05	ACE	TOMM70A
RESCINNAMINE	0.0904788	0.000822143	1	7.43865e-05	ACE	TOMM70A
DESERPIDINE	0.0904788	0.000822143	1	7.43865e-05	ACE	TOMM70A
FOSINOPRIL	0.0904788	0.000822143	1	7.43865e-05	ACE	TOMM70A
LISINOPRIL	0.0904788	0.000822143	1	7.43865e-05	ACE	TOMM70A
HYDROCHLOROTHIAZIDE	0.0904788	0.000822143	0.999395	7.43415e-05	ACE	TOMM70A
CAPTOPRIL	0.0904788	0.000822143	0.997295	7.41853e-05	ACE	TOMM70A
MOEXIPRIL	0.0904788	0.000822143	0.78045	5.8055e-05	ACE	TOMM70A
CANDOXATRIL	0.0904788	0.000822143	0.761839	5.66706e-05	ACE	TOMM70A
PERINDOPRIL	0.0904788	0.000822143	0.721043	5.36359e-05	ACE	TOMM70A
TRANDOLAPRIL	0.0904788	0.000822143	0.689636	5.12996e-05	ACE	TOMM70A
SILDENAFIL	0.0904788	0.000822143	0.630735	4.69182e-05	ACE	TOMM70A
BENAZEPRIL	0.0904788	0.000822143	0.587504	4.37024e-05	ACE	TOMM70A
ENALAPRIL	0.0904788	0.000822143	0.571944	4.25449e-05	ACE	TOMM70A
CILAZAPRIL	0.0904788	0.000822143	0.546164	4.06273e-05	ACE	TOMM70A
SPIRAPRIL	0.0904788	0.000822143	0.5	3.71933e-05	ACE	TOMM70A
RAMIPRIL	0.0904788	0.000822143	0.42182	3.13777e-05	ACE	TOMM70A
MK2206	0.169433	0.00328857	0	0	AKT1	RALGAPA1
ETHYL	0.0601802	1	0	0	LCT	LCT
ALPHA-D-MANNOSE	0.0601802	1	0	0	LCT	LCT
(1S,2S,3R,4S,5S)-2,3,4-TRIHYDROXY-5-(HYDROXYMETHYL)CYCLOHEXYL	0.0601802	1	0	0	LCT	LCT
BACITRACIN	0.165357	0.00246643	0	0	A2M	ACADVL
17-METHYL-17-ALPHA-DIHYDROEQUILENIN	0.450297	1	0	0	NCOA2	NCOA2
SPIRONOLACTONE	0.0252445	0.000822143	0	0	ACE	GALNTL6
2-DEOXY-2FLUORO-GLUCOSE	0.0601802	1	0	0	LCT	LCT
BAFETINIB	0.619617	0.0245273	0	0	ABL1	ARAF
PYRIDOXAL	0.165357	0.000822143	0	0	AADAT	ACADVL
METHYLTRIENOLONE	0.450297	1	0	0	NCOA2	NCOA2
LGX818	0.619617	1	0	0	ARAF	ARAF
D-GLUCONHYDROXIMO-1,5-LACTAM	0.0601802	1	0	0	LCT	LCT
FLUTAMIDE	0.169433	0.00328857	0	0	AHR	RALGAPA1
NOJIRIMYCINE	0.0601802	1	0	0	LCT	LCT
(2E,4E)-11-METHOXY-3,7,11-TRIMETHYLDODECA-2,4-DIENOIC	0.450297	1	0	0	NCOA2	NCOA2
3-CHLORO-2-(4-HYDROXYPHENYL)-2H-INDAZOL-5-OL	0.450297	1	0	0	NCOA2	NCOA2
ACE	0.0252445	0.000822143	0	0	ACE	GALNTL6
(9ALPHA,13BETA,17BETA)-2-[(1Z)-BUT-1-EN-1-YL]ESTRA-1,3,5(10)-TRIENE-3,17-DIOL	0.450297	1	0	0	NCOA2	NCOA2
THIAZIDES	0.0252445	0.000822143	0	0	ACE	GALNTL6
INDINAVIR	0.158147	0.00191833	0	0	ABCC4	IFNA7
D-ERITADENINE	0.00037593	0.00328857	0	0	AHCY	FOLH1B
2-[(2,4-DICHLOROBENZOYL)AMINO]-5-(PYRIMIDIN-2-YLOXY)BENZOIC	0.450297	1	0	0	NCOA2	NCOA2
IMIDAPRIL	0.0252445	0.000822143	0	0	ACE	GALNTL6
BECAPLERMIN	0.165357	0.00246643	0	0	A2M	ACADVL
XL281	0.619617	1	0	0	ARAF	ARAF
ARQ092	0.169433	0.00328857	0	0	AKT1	RALGAPA1
(4E)-4-AMINOHEX-4-ENOIC	0.0624095	0.0156207	0	0	ABAT	SLC6A1
2-AMINO-1-METHYL-6-PHENYLIMIDAZO[4,5-B]PYRIDINE	0.450297	1	0	0	NCOA2	NCOA2
DIETHYL	0.450297	1	0	0	NCOA2	NCOA2
VITAMIN	0.0601802	1	0	0	LCT	LCT
4-(6-HYDROXY-1H-INDAZOL-3-YL)BENZENE-1,3-DIOL	0.450297	1	0	0	NCOA2	NCOA2
2-CHLORO-5-NITRO-N-PHENYLBENZAMIDE	0.450297	1	0	0	NCOA2	NCOA2
N/A	0.169433	0.00328857	0	0	AKT1	RALGAPA1
ANTINEOPLASTIC	0.158147	0.00191833	0	0	ABCC4	IFNA7
1-(3-MERCAPTO-2-METHYL-PROPIONYL)-PYRROLIDINE-2-CARBOXYLIC	0.0252445	0.000822143	0	0	ACE	GALNTL6
VALPROIC	0.0624095	0.0156207	0	0	ABAT	SLC6A1
DIVALPROEX	0.0624095	0.0156207	0	0	ABAT	SLC6A1
3'-OXO-ADENOSINE	0.00037593	0.00328857	0	0	AHCY	FOLH1B
XL228	0.619617	0.0245273	0	0	ABL1	ARAF
4-[(1S,2S,5S)-5-(HYDROXYMETHYL)-6,8,9-TRIMETHYL-3-OXABICYCLO[3.3.1]NON-7-EN-2-YL]PHENOL	0.450297	1	0	0	NCOA2	NCOA2
N-(2,2,2-TRIFLUOROETHYL)-N-{4-[2,2,2-TRIFLUORO-1-HYDROXY-1-(TRIFLUOROMETHYL)ETHYL]PHENYL}BENZENESULFONAMIDE	0.450297	1	0	0	NCOA2	NCOA2
GENISTEIN	0.450297	1	0	0	NCOA2	NCOA2
4-(2-AMINO-1-METHYL-1H-IMIDAZO[4,5-B]PYRIDIN-6-YL)PHENOL	0.450297	1	0	0	NCOA2	NCOA2
CYCLOPHOSPHAMIDE	0.158147	0.00191833	0	0	ABCC4	IFNA7
HMG	0.0960979	0.00260345	0	0	ADAMTS1	SOX6
AS703569	0.619617	0.0245273	0	0	ABL1	ARAF
PYRUVIC	0.0624095	0.0156207	0	0	ABAT	SLC6A1
4-[(1S,2S,5S)-5-(HYDROXYMETHYL)-8-METHYL-3-OXABICYCLO[3.3.1]NON-7-EN-2-YL]PHENOL	0.450297	1	0	0	NCOA2	NCOA2
GM6001	0.0960979	0.00260345	0	0	ACAN	SOX6
3-ETHYL-2-(4-HYDROXYPHENYL)-2H-INDAZOL-5-OL	0.450297	1	0	0	NCOA2	NCOA2
GINSENG	0.169433	0.00328857	0	0	AHR	RALGAPA1
TRICIRIBINE	0.169433	0.00328857	0	0	AKT1	RALGAPA1
TRIBUTYLSTANNANYL	0.450297	1	0	0	NCOA2	NCOA2
ZIDOVUDINE	0.158147	0.00191833	0	0	ABCC4	IFNA7
TETRAHYDROFOLIC	0.00037593	0.00328857	0	0	ALDH1L1	FOLH1B
4-[(1S,2S,5S,9R)-5-(HYDROXYMETHYL)-8	0.450297	1	0	0	NCOA2	NCOA2
LAMIVUDINE	0.158147	0.00191833	0	0	ABCC4	IFNA7
4-AMINO	0.0624095	0.0156207	0	0	ABAT	SLC6A1
FLUOROURACIL	0.158147	0.00191833	0	0	ABCC4	IFNA7
DIMETHYL	0.450297	1	0	0	NCOA2	NCOA2
(9BETA,11ALPHA,13ALPHA,14BETA,17ALPHA)-11-(METHOXYMETHYL)ESTRA-1(10),2,4-TRIENE-3,17-DIOL	0.450297	1	0	0	NCOA2	NCOA2
BISPHOSPHONATES	0.158147	0.00191833	0	0	ABCC4	IFNA7
AT9283	0.619617	0.0245273	0	0	ABL1	ARAF
(1'R,2'S)-9-(2-HYDROXY-3'-KETO-CYCLOPENTEN-1-YL)ADENINE	0.00037593	0.00328857	0	0	AHCY	FOLH1B
2-(ACETYLAMINO)-2-DEOXY-A-D-GLUCOPYRANOSE	0.0252445	0.000822143	0	0	ACE	GALNTL6
ALPHA-D-XYLOPYRANOSE	0.0601802	1	0	0	LCT	LCT
L-GLUTAMIC	0.165357	0.000822143	0	0	AADAT	ACADVL
AFURESERTIB	0.169433	0.00328857	0	0	AKT1	RALGAPA1
RALOXIFENE	0.450297	1	0	0	NCOA2	NCOA2
NICOTINAMIDE-ADENINE-DINUCLEOTIDE	0.00037593	0.00328857	0	0	AHCY	FOLH1B
2-HYDROXYMETHYL-6-OCTYLSULFANYL-TETRAHYDRO-PYRAN-3,4,5-TRIOL	0.0601802	1	0	0	LCT	LCT
4-[(1S,2R,5S)-4,8-TRIMETHYL-3-OXABICYCLO[3.3.1]NON-7-EN-2-YL]PHENOL	0.450297	1	0	0	NCOA2	NCOA2
4-[1-ALLYL-7-(TRIFLUOROMETHYL)-1H-INDAZOL-3-YL]BENZENE-1,3-DIOL	0.450297	1	0	0	NCOA2	NCOA2
GLUCONOLACTONE	0.0601802	1	0	0	LCT	LCT
